# Supplementary material for: A novel autoencoder approach to feature extraction with linear separability for high-dimensional data
Source: PeerJ Comput Sci. 2022 Aug 11;8:e1061. doi: 10.7717/peerj-cs.1061 (PMC10403198; doi:10.7717/peerj-cs.1061)
Supplement: Supplemental Information 1 [file peerj-cs-08-1061-s001.zip]

Archive with 5 entries (4 files):
- code/Autoencoder.py
- code/Weights.py
- code/environment.txt
- code/k_l_d.py
- code/
