# Supplementary material for: A novel autoencoder approach to feature extraction with linear separability for high-dimensional data
Source: PeerJ Comput Sci. 2022 Aug 11;8:e1061. doi: 10.7717/peerj-cs.1061 (PMC10403198; doi:10.7717/peerj-cs.1061)
Supplement: Supplemental Information 1 [file peerj-cs-08-1061-s001.zip › code/Autoencoder.py]

# -*- coding: utf-8 -*-
"""
Author@Jian, zhengjian.002@163.com
"""
import tensorflow as tf
import k_l_d as KLD
import Weights as Weight


sess = tf.Session()


#define autoencoder
def Autoencoder(data,I_matrix,beta1,beta2,epoch,In_dimenson,Out_dim):
    
    
    #---------initialize weights---------
    n_in=In_dimenson
    n_out=Out_dim
    W1=Weight((n_out,n_in))
    b1=Weight((n_out,1))
    
 
    W2=Weight((n_in,n_out))
    b2=Weight((n_in,1))
    
    W3=Weight((n_in,n_out))
    b3=Weight((n_in,1))
    
    activation=tf.nn.Sigmoid
    optimizer=tf.train.Adam
 
    X = tf.cast(data, tf.float32)
    
    #---------Generate the model-------------
    Act1 = activation(tf.matmul(W1,X) + b1)
    Act2 = activation(tf.matmul(W2,Act1) + b2)
    X_hat = activation(tf.matmul(W3,Act2) + b3)
    d_kl=tf.reduce_mean(Act1,axis=0)
    

    
    #loss error
    I=I_matrix
    K_L_D=KLD(I, d_kl)
    cost=tf.losses.mean_squared_error(X,X_hat)  + beta1*(tf.nn.l2_loss(W1) + tf.nn.l2_loss(W2)+ tf.nn.l2_loss(W3)) + beta2*tf.reduce_mean(K_L_D)
    weight_list=[W1,W2,W3]
    train_step=optimizer.minimize(cost, var_list=weight_list)
    
    #---------train the model----------------
    init = tf.global_variables_initializer()    
    sess.run(init)  
    
    epochs=epoch
    for i in range(epochs):
        sess.run(train_step)
        if(i%100 == 0):
            print("cost at iteration", i, cost.eval(session=sess))
    
     
    W1_val = W1.eval(session=sess)    
    Act1_val = Act1.eval(session=sess)
    sess.close()
    return Act1_val, W1_val
