# Supplementary material for: A novel autoencoder approach to feature extraction with linear separability for high-dimensional data
Source: PeerJ Comput Sci. 2022 Aug 11;8:e1061. doi: 10.7717/peerj-cs.1061 (PMC10403198; doi:10.7717/peerj-cs.1061)
Supplement: Supplemental Information 1 [file peerj-cs-08-1061-s001.zip › code/Weights.py]

# -*- coding: utf-8 -*-
"""
 
Author@Jian, zhengjian.002@163.com
"""
 
import tensorflow as tf

# calcaluate weight
def Weights(shape):
    xinit = tf.contrib.layers.xavier_initializer()
    return tf.Variable(xinit(shape))
