# Supplementary material for: A novel autoencoder approach to feature extraction with linear separability for high-dimensional data
Source: PeerJ Comput Sci. 2022 Aug 11;8:e1061. doi: 10.7717/peerj-cs.1061 (PMC10403198; doi:10.7717/peerj-cs.1061)
Supplement: Supplemental Information 1 [file peerj-cs-08-1061-s001.zip › code/environment.txt]

#Notting that this needs the environments

Python>=3.7
Tensorflow >=2.0
