# Supplementary material for: A novel autoencoder approach to feature extraction with linear separability for high-dimensional data
Source: PeerJ Comput Sci. 2022 Aug 11;8:e1061. doi: 10.7717/peerj-cs.1061 (PMC10403198; doi:10.7717/peerj-cs.1061)
Supplement: Supplemental Information 1 [file peerj-cs-08-1061-s001.zip › code/k_l_d.py]

# -*- coding: utf-8 -*-
"""
Author@Jian, zhengjian.002@163.com
"""
import tensorflow as tf

# Calculate parameters
def k_l_d(d, d_kl):
    k_l =  d * tf.log(d) - d * tf.log(d_kl) + (1 - d) * tf.log(1 - d) - (1 - d) * tf.log(1 - d_kl)
    return k_l
